# Supplementary material for: Single-Cell Based Quantitative Assay of Chromosome Transmission Fidelity
Source: G3 (Bethesda). 2015 Mar 30;5(6):1043–56. doi: 10.1534/g3.115.017913 (PMC4478535; doi:10.1534/g3.115.017913)
Supplement: Supporting Information [file supp_g3.115.017913_TableS1.xlsx]

## Sheet: Yeast
Supplementary Table 1a: Genotype of yeast strains
Strains	Background	Genotype/Description	Source
RLY2626	S288C	MATa; ura3-52; his3-Δ200; trp1-1; leu2-3
YFS2.1	S288C	MATa; ura3-52; lys2-801; ade2-101; trp1D1; leu2D1 + CFIII(CEN3.L.YFS2.1)URA3 SUP11 leu2D1	F. Spencer
YFS5.1 (aka YPH278)	S288C	MATα; ura3-52; lys2-801; ade2-101; his3D200; leu2D1 + CFIII(CEN3.L.YFS5.1)URA3 SUP11 leu2D1	F. Spencer
RLY8491	S288C	As RLY2626, MFA1-3×GFP::HIS5
RLY8492	S288C	MATa; ura3-52; leu2-3; MFA1-3×GFP::HIS5 + MC(CEN3.L.YFS5.1)MATα-LEU2
RLY8493	S288C	As RLY8492, mataΔnatMX
RLY8494	S288C	RLY8493 × BY4741
RLY8495	S288C	As RLY4029, mad1ΔkanMX
RLY8496	S288C	As RLY8492, mataΔkanMX
RLY8497	S288C	As RLY8492, Empty MoBY plasmid (CEN, URA3, KanMX4, RLB884)
RLY8498	S288C	As RLY8492, ura3-52::URA3
RLY8499	S288C	As RLY8492, 2×NPL3::URA3 (integrating vector, URA3, RLB896)
RLY8500	S288C	As RLY8492, 3×NPL3::URA3 (integrating vector, URA3, RLB896)
RLY8501	S288C	As RLY8492, 4×NPL3::URA3 (integrating vector, URA3, RLB896)
RLY8502	S288C	As RLY8492, 5×NPL3::URA3 (integrating vector, URA3, RLB896)
RLY8503	S288C	As RLY8492, 2×MCD1::URA3 (integrating vector, URA3, RLB897)
RLY8504	S288C	As RLY8492, 3×MCD1::URA3 (integrating vector, URA3, RLB897)
RLY8505	S288C	As RLY8492, 6×MCD1::URA3 (integrating vector, URA3, RLB897)
RLY8506	S288C	As RLY8492, NPL3 MoBY plasmid (CEN, URA3, KanMX4, RLB901)
RLY8507	S288C	As RLY8492, npl3-48 plasmid (CEN, URA3, RLB898)
RLY8508	S288C	As RLY8492, Empty MoBY plasmid (CEN, URA3, KanMX4, RLB884), pRS314 (CEN, TRP1)
RLY8509	S288C	As RLY8492, MCD1 MoBY plasmid (CEN, URA3, KanMX4, RLB902), pRS314 (CEN, TRP1)
RLY8510	S288C	As RLY8492, ESP1 plasmid (CEN, TRP1, RLB899), Empty MoBY plasmid (CEN, URA3, KanMX4, RLB884)
RLY8511	S288C	As RLY8492, MCD1 MoBY plasmid (CEN, URA3, KanMX4, RLB902), ESP1 plasmid (CEN, TRP1, RLB899)
RLY8512	S288C	As RLY8492, MAD1 MoBY plasmid (CEN, URA3, KanMX4, RLB903), pRS314 (CEN, TRP1)
RLY8513	S288C	As RLY8492, MAD2 plasmid (CEN, TRP1, RLB900), Empty MoBY plasmid (CEN, URA3, KanMX4, RLB884)
RLY8514	S288C	As RLY8492, MAD1 MoBY plasmid (CEN, URA3, KanMX4, RLB903), MAD2 plasmid (CEN, TRP1, RLB900)

## Sheet: E.coli
Supplementary Table 1b: Plasmids used in the study
Strains	Genotype/Description
RLB884	Empty MoBY plasmid
RLB896	pRS306-NPL3
RLB897	pRS306-MCD1
RLB898	pRS316-npl3-48
RLB899	pRS314-ESP1
RLB900	pRS314-MAD2
RLB901	MoBY NPL3 plasmid
RLB902	MoBY MCD1 plasmid
RLB903	MoBY MAD1 plasmid
