# Supplementary material for: Single-Cell Based Quantitative Assay of Chromosome Transmission Fidelity
Source: G3 (Bethesda). 2015 Mar 30;5(6):1043–56. doi: 10.1534/g3.115.017913 (PMC4478535; doi:10.1534/g3.115.017913)
Supplement: Supporting Information [file supp_g3.115.017913_TableS2.xlsx]

## Sheet: Sheet1
Supplementary Table. 2 Primers used in this study
	Forward (5-3)	Reverse (5-3)
Clone of NPL3	gcgcctcgagATATACCGCAGTATATTTTATAGTAAC	gcgcctcgagCATGGGATTATTCTATCTACTG
Clone of MCD1	gcgcgagctcGAGTTTTCACTTCCCTAAGTC	gcgcgagctcTAGCACTTACAATGGACCTT
Clone of ESP1	gcgcctcgagTTGTTACGCCTTAACTTTTGTT	gcgcctcgagAATGCGTATAAAGTAGCTCGA
Clone of MAD2	gcgcCTCGAGGACCTACTGCTTTATAGTATAAATTCAG	gcgcCTCGAGATGAAGTGGTTTACAGAGGAA
qPCR of NPL3	aagctcaagaaactcacgtagag	tgtggagcatctggagcct
qPCR of NPL3	cacaagaaccacaagttccaca	ttcgccttcataaattggagca
qPCR of NPL3	aggcgaagaatcccacagtg	tgtgttcacctggaggaggag
qPCR of MCD1	agacttgccaccaataagggt	cattgtcccctgattcgtcatc
qPCR of MCD1	gacgaatcaggggacaatgaat	tgtaaggagaaaagtggcctgt
qPCR of MCD1	cagactgaacactgtaacaaggg	gccattaagcccactggtatag
qPCR of ACT1	TCGTTCCAATTTACGCTGGTT	CGGCCAAATCGATTCTCAA
qPCR of CDC28	GATACATGGTCCATCGGCTGTA	CCACTGAAGATTGGTTTCCTGTT
qPCR of TUB1	CCATTGCTGAGGCTTGGAA	AAAGCACGTTTGGCATACATTAAA
qPCR of ZWF1	TCGTGTGTACGCAGAGAATGG	TCGTGGCCGAAAGGTTTC
