# Supplementary material for: Single-Cell Based Quantitative Assay of Chromosome Transmission Fidelity
Source: G3 (Bethesda). 2015 Mar 30;5(6):1043–56. doi: 10.1534/g3.115.017913 (PMC4478535; doi:10.1534/g3.115.017913)
Supplement: Supporting Information [file supp_g3.115.017913_TableS3.xlsx]

## Sheet: Chromosome_III_features
Supplementary Table 3. ORFs on the mini-chromosome (MC)
!From: Saccharomyces Genome Database (SGD)
Feature	Feature Systematic Name	Feature Type	Coordinates	Strand
TEL03L	TEL03L	telomere	1-1098	-
ARS300	ARS300	ARS	989-1068	0
YCLWomega1	YCLWomega1	long_terminal_repeat	1179-1429	+
YCLWTy5-1	YCLWTy5-1	LTR_retrotransposon	1179-4322	+
YCL076W	YCL076W	ORF	1392-2135	+
YCL075W	YCL075W	pseudogene	2126-2566	+
YCL074W	YCL074W	pseudogene	2824-3750	+
YCLWomega2	YCLWomega2	long_terminal_repeat	4073-4322	+
GEX1	YCL073C	ORF	6479-8326	-
VBA3	YCL069W	ORF	9706-11082	+
ARS301	ARS301	ARS	11146-11401	0
HML	HML	silent_mating_type_cassette_array	11146-14849	+
YCL068C	YCL068C	ORF	11503-12285	-
HMLALPHA2	YCL067C	ORF	12386-13018	-
HMLALPHA1	YCL066W	ORF	13282-13809	+
YCL065W	YCL065W	ORF	13751-14119	+
ARS302	ARS302	ARS	14575-14849	0
ARS303	ARS303	ARS	14871-15213	0
ARS320	ARS320	ARS	15214-16274	0
CHA1	YCL064C	ORF	15798-16880	-
VAC17	YCL063W	ORF	17290-18561	+
MRC1	YCL061C	ORF	18816-22106	-
KRR1	YCL059C	ORF	22429-23379	-
FYV5	YCL058C	ORF	23523-23981	-
ADF1	YCL058W-A	ORF	23584-23925	+
MIC10	YCL057C-A	ORF	24032-24325	-
PRD1	YCL057W	ORF	24768-26906	+
PEX34	YCL056C	ORF	26925-27359	-
KAR4	YCL055W	ORF	27929-28936	+
ARS304	ARS304	ARS	30200-30657	0
RDT1	YCL054W-A	ORF	30910-30996	+
SPB1	YCL054W	ORF	31449-33974	+
PBN1	YCL052C	ORF	34143-35393	-
LRE1	YCL051W	ORF	35865-37616	+
APA1	YCL050C	ORF	37836-38801	-
ARS305	ARS305	ARS	39508-39595	0
YCL049C	YCL049C	ORF	39786-40724	-
YCL048W-A	YCL048W-A	ORF	41488-41727	+
SPS22	YCL048W	ORF	42165-43556	+
POF1	YCL047C	ORF	43661-44437	-
EMC1	YCL045C	ORF	44623-46905	-
YCL046W	YCL046W	ORF	46640-46963	+
MGR1	YCL044C	ORF	47111-48364	-
PDI1	YCL043C	ORF	48653-50221	-
YCL041C	YCL041C	ORF	50133-50627	-
YCL042W	YCL042W	ORF	50584-50943	+
GLK1	YCL040W	ORF	50838-52340	+
GID7	YCL039W	ORF	52645-54882	+
ATG22	YCL038C	ORF	54941-56527	-
SRO9	YCL037C	ORF	57374-58678	-
GFD2	YCL036W	ORF	59026-60726	+
GRX1	YCL035C	ORF	60841-61173	-
LSB5	YCL034W	ORF	61658-62722	+
MXR2	YCL033C	ORF	62776-63282	-
STE50	YCL032W	ORF	63441-64481	+
RRP7	YCL031C	ORF	64675-65568	-
HIS4	YCL030C	ORF	65934-68333	-
BIK1	YCL029C	ORF	68599-69921	-
RNQ1	YCL028W	ORF	70150-71367	+
FUS1	YCL027W	ORF	71803-73341	+
HBN1	YCL026C-B	ORF	73405-73986	-
ARS306	ARS306	ARS	74458-74677	0
FRM2	YCL026C-A	ORF	74704-75285	-
AGP1	YCL025C	ORF	76018-77919	-
YCL023C	YCL023C	ORF	78949-79296	-
KCC4	YCL024W	ORF	79162-82275	+
YCL022C	YCL022C	ORF	81570-82085	-
tE(UUC)C	tE(UUC)C	tRNA_gene	82462-82533	-
YCLWdelta15	YCLWdelta15	long_terminal_repeat	82700-83036	+
YCLCdelta1	YCLCdelta1	long_terminal_repeat	83055-83194	-
YCL021W-A	YCL021W-A	ORF	83620-83997	+
YCLWdelta2a	YCLWdelta2a	long_terminal_repeat	84069-84294	+
YCLWdelta3	YCLWdelta3	long_terminal_repeat	84295-84626	+
YCLWdelta2b	YCLWdelta2b	long_terminal_repeat	84630-84718	+
YCLWdelta4	YCLWdelta4	long_terminal_repeat	84811-85142	+
YCLWTy2-1	YCLWTy2-1	LTR_retrotransposon	84811-90769	+
YCL019W	YCL019W	transposable_element_gene	85102-90415	+
YCL020W	YCL020W	transposable_element_gene	85102-86418	+
YCLWdelta5	YCLWdelta5	long_terminal_repeat	90438-90769	+
SUP53	tL(CAA)C	tRNA_gene	90859-90972	+
LEU2	YCL018W	ORF	91324-92418	+
NFS1	YCL017C	ORF	92777-94270	-
DCC1	YCL016C	ORF	94621-95763	-
BUD3	YCL014W	ORF	96281-101191	+
YCL012C	YCL012C	ORF	101317-101788	-
GBP2	YCL011C	ORF	102075-103358	-
SGF29	YCL010C	ORF	103571-104350	-
ILV6	YCL009C	ORF	104619-105548	-
STP22	YCL008C	ORF	105696-106853	-
YCL007C	YCL007C	ORF	106974-107366	-
VMA9	YCL005W-A	ORF	107023-107417	+
SNR43	snR43	snoRNA_gene	107504-107712	-
LDB16	YCL005W	ORF	108021-108791	+
ARS307	ARS307	ARS	108727-109060	0
PGS1	YCL004W	ORF	109105-110670	+
YCL002C	YCL002C	ORF	110808-111675	-
RER1	YCL001W	ORF	111916-112482	+
YCL001W-A	YCL001W-A	ORF	113080-113541	+
YCL001W-B	YCL001W-B	ORF	113770-114024	+
ARS308	ARS308	ARS	114321-114939	0
CEN3	CEN3	centromere	114385-114501	+
