# Supplementary material for: Single-Cell Based Quantitative Assay of Chromosome Transmission Fidelity
Source: G3 (Bethesda). 2015 Mar 30;5(6):1043–56. doi: 10.1534/g3.115.017913 (PMC4478535; doi:10.1534/g3.115.017913)
Supplement: Supporting Information [file supp_g3.115.017913_TableS4.xlsx]

## Sheet: Strome2008
Supplementory Table 4a: dcCIN genes identified with Chromosome V loss assay in Strome et al, 2008
Strome, E. D., Wu, X., Kimmel, M., and Plon, S. E., Heterozygous Screen in Saccharomyces cerevisiae Identifies Dosage-Sensitive Genes That Affect Chromosome Stability.
Genetics 178 (3), 1193 (2008)
Systematic Name	Standard Name	Chromosome V loss rate in heterozygous mutant/wild type (more than 2-fold increase)	Essentiality	Rescreened with qCTF assay
YDR227W	SIR4	11.02	Non-essential	NO
YDL164C	CDC9	3.46	Essential	NO
YDR091C	RLI1	4.87	Essential	NO
YDR299W	BFR2	5.7	Essential	NO
YDR416W	SYF1	4.02	Essential	NO
YER093C	TSC11	4.73	Essential	NO
YFL037W	TUB2	8.24	Essential	NO
YGR090W	UTP22	6.37	Essential	NO
YIL068C	SEC6	7.49	Essential	NO
YJL090C	DPB11	3.23	Essential	NO
YLR045C	STU2	5.06	Essential	NO
YLR307C-A		2.81	Essential	NO
YMR128W	ECM16	8.26	Essential	NO
YOL094C	RFC4	9.33	Essential	NO
YOR148C	SPP2	4.24	Essential	NO
YOR372C	NDD1	2.68	Essential	NO
YAL066W		99.62	Non-essential	YES
YBL056W	PTC3	6.22	Non-essential	YES
YCL061C	MRC1	9.38	Non-essential	YES
YDL101C	DUN1	6.54	Non-essential	YES
YDL134C	PPH21	2.93	Non-essential	YES
YDL154W	MSH5	3.16	Non-essential	YES
YDL203C	ACK1	6.86	Non-essential	YES
YDR066C	RTR2	11.62	Non-essential	YES
YDR076W	RAD55	9.97	Non-essential	YES
YDR110W	FOB1	4.43	Non-essential	YES
YDR318W	MCM21	512.72	Non-essential	YES
YDR457W	TOM1	2.89	Non-essential	YES
YEL042W	GDA1	9.83	Non-essential	YES
YFL031W	HAC1	3.37	Non-essential	YES
YFR036W	CDC26	3.78	Non-essential	YES
YGL043W	DST1	4.99	Non-essential	YES
YHR152W	SPO12	4.57	Non-essential	YES
YIL072W	HOP1	4.13	Non-essential	YES
YIL139C	REV7	3.21	Non-essential	YES
YIR035C		3.51	Non-essential	YES
YJL106W	IME2	3.21	Non-essential	YES
YJL187C	SWE1	4.38	Non-essential	YES
YJR140C	HIR3	8.85	Non-essential	YES
YKL044W		6.37	Non-essential	YES
YKL073W	LHS1	6.34	Non-essential	YES
YKL149C	DBR1	9.91	Non-essential	YES
YKL184W	SPE1	87.4	Non-essential	YES
YKL201C	MNN4	2.19	Non-essential	YES
YLL016W	SDC25	6.01	Non-essential	YES
YLR006C	SSK1	5.73	Non-essential	YES
YLR043C	TRX1	18.32	Non-essential	YES
YLR146C	SPE4	4.43	Non-essential	YES
YLR451W	LEU3	2.94	Non-essential	YES
YML128C	MSC1	4.92	Non-essential	YES
YOR144C	ELG1	6.51	Non-essential	YES
YOR337W	TEA1	3.7	Non-essential	YES
YPL022W	RAD1	9.12	Non-essential	YES
YPL265W	DIP5	9.3	Non-essential	YES
YPR049C	ATG11	9.8	Non-essential	YES
YPR185W	ATG13	3.1	Non-essential	YES

## Sheet: Choy2013
Supplementory Table 4b: dcCIN genes identified with ALF assay in Choy et al, 2013
Choy, J. S. et al., Genome-wide haploinsufficiency screen reveals a novel role for γ-TuSC in spindle organization and genome stability.
Molecular Biology of the Cell 24 (17), 2753 (2013).
Systematic Name	Standard Name	ALF assay average spot intensity (scoring ≥2 SDs above the mean)	Essentiality	Rescreened with qCTF assay
YER104W	RTT105	1.5	Essential	NO
YGL093W	SPC105	2.17	Essential	NO
YNL162W	RPL42A	1.67	Essential	NO
YBR085W	AAC3	1.5	Essential	NO
YFL039C	ACT1	1.83	Essential	NO
YDL008W	APC11	2	Essential	NO
YNR035C	ARC35	1.83	Essential	NO
YDL004W	ATP16	2.33	Essential	NO
YBR039W	ATP3	1.5	Essential	NO
YIL033C	BCY1	2.67	Essential	NO
YFL029C	CAK1	2	Essential	NO
YIL142W	CCT2	2.83	Essential	NO
YDL143W	CCT4	1.5	Essential	NO
YJR064W	CCT5	1.5	Essential	NO
YDR188W	CCT6	1.5	Essential	NO
YJL111W	CCT7	2	Essential	NO
YFR028C	CDC14	1.67	Essential	NO
YOR074C	CDC21	2	Essential	NO
YBR160W	CDC28	1.5	Essential	NO
YGL130W	CEG1	1.83	Essential	NO
YOR250C	CLP1	1.67	Essential	NO
YBR155W	CNS1	1.5	Essential	NO
YER157W	COG3	1.83	Essential	NO
YBR233W-A	DAD3	1.67	Essential	NO
YKR004C	ECM9	1.5	Essential	NO
YGR060W	ERG25	1.5	Essential	NO
YJR017C	ESS1	1.67	Essential	NO
YMR277W	FCP1	1.83	Essential	NO
YER136W	GDI1	1.67	Essential	NO
YER133W	GLC7	1.67	Essential	NO
YER014W	HEM14	2	Essential	NO
YOR278W	HEM4	2	Essential	NO
YGL073W	HSF1	1.5	Essential	NO
YPL209C	IPL1	1.5	Essential	NO
YBR140C	IRA1	2	Essential	NO
YLR438C-A	LSM3	1.83	Essential	NO
YER112W	LSM4	1.5	Essential	NO
YBL023C	MCM2	2.17	Essential	NO
YBR202W	MCM7	1.5	Essential	NO
YBR136W	MEC1	1.5	Essential	NO
YNL218W	MGS1	1.67	Essential	NO
YFL035C-A	MOB2	1.67	Essential	NO
YNL240C	NAR1	1.5	Essential	NO
YHR170W	NMD3	1.83	Essential	NO
YOR310C	NOP58	1.5	Essential	NO
YDR288W	NSE3	1.5	Essential	NO
YKR022C	NTR2	1.67	Essential	NO
YER165W	PAB1	2.17	Essential	NO
YBR257W	POP4	1.5	Essential	NO
YMR268C	PRP24	1.5	Essential	NO
YDR473C	PRP3	1.67	Essential	NO
YGR091W	PRP31	1.5	Essential	NO
YHR165C	PRP8	2.17	Essential	NO
YOL146W	PSF3	1.67	Essential	NO
YGR156W	PTI1	1.5	Essential	NO
YOR048C	RAT1	1.67	Essential	NO
YDR527W	RBA50	1.67	Essential	NO
YPR165W	RHO1	1.83	Essential	NO
YIL118W	RHO3	1.5	Essential	NO
YNL002C	RLP7	2.67	Essential	NO
YDR045C	RPC11	1.5	Essential	NO
YNL151C	RPC31	1.67	Essential	NO
YGL103W	RPL28	2	Essential	NO
YGL030W	RPL30	2.5	Essential	NO
YDR427W	RPN9	1.67	Essential	NO
YHL015W	RPS20	1.67	Essential	NO
YKL141W	SDH3	1.5	Essential	NO
YPR181C	SEC23	1.83	Essential	NO
YIL109C	SEC24	1.5	Essential	NO
YDR328C	SKP1	1.67	Essential	NO
YKL108W	SLD2	1.67	Essential	NO
YFL008W	SMC1	1.67	Essential	NO
YER018C	SPC25	1.67	Essential	NO
YKL042W	SPC42	1.5	Essential	NO
YNL126W	SPC98	1.5	Essential	NO
YDL092W	SRP14	2	Essential	NO
YNL222W	SSU72	1.5	Essential	NO
YDR160W	SSY1	1.5	Essential	NO
YLR305C	STT4	1.5	Essential	NO
YDL084W	SUB2	1.5	Essential	NO
YJR007W	SUI2	1.67	Essential	NO
YIL129C	TAO3	1.67	Essential	NO
YPL128C	TBF1	1.5	Essential	NO
YDR212W	TCP1	2.17	Essential	NO
YBR118W	TEF2	1.83	Essential	NO
YPR041W	TIF5	1.67	Essential	NO
YJL143W	TIM17	1.5	Essential	NO
YDL217C	TIM22	1.67	Essential	NO
YKL058W	TOA2	1.5	Essential	NO
YGR082W	TOM20	1.5	Essential	NO
YDL060W	TSR1	1.67	Essential	NO
YFL037W	TUB2	1.83	Essential	NO
YLR212C	TUB4	2	Essential	NO
YDR177W	UBC1	1.83	Essential	NO
YIL031W	ULP2	1.5	Essential	NO
YOR060C	SLD7	1.67	Essential	NO
YKL024C	URA6	1.5	Essential	NO
YBL004W	UTP20	1.5	Essential	NO
YOR004W	UTP23	1.5	Essential	NO
YBR097W	VPS15	1.5	Essential	NO
YGR198W	YPP1	1.5	Essential	NO
YCL026C-A	FRM2	1.5	Non-essential	NO
YDR500C_1		1.83	Non-essential	NO
YDL134C-A	RPL41B	1.5	Non-essential	NO
YDR500C	RPL37B	1.5	Non-essential	NO
YNL331C	AAD14	2	Non-essential	NO
YEL072W	RMD6	1.5	Non-essential	NO
YER056C-A	RPL34A	1.67	Non-essential	NO
YPL249C-A	RPL36B	2.5	Non-essential	NO
YLR442C	SIR3	1.83	Non-essential	NO
YPR133W-A	TOM5	1.5	Non-essential	NO
YAL037C-A		2.17	Non-essential	NO
YCL021W‐A		2.5	Non-essential	NO
YMR242W‐A		2.17	Non-essential	NO
YGL007C‐A		1.83	Non-essential	NO
YPL183W‐A_1		1.67	Non-essential	NO
YAL044W‐A		1.5	Non-essential	NO
YBL039W‐A		1.5	Non-essential	NO
YJL023C	PET130	1.67	Non-essential	YES
YMR257C	PET111	1.5	Non-essential	YES
YNR045W	PET494	1.5	Non-essential	YES
YDR462W	MRPL28	1.67	Non-essential	YES
YBR191W	RPL21A	2.67	Non-essential	YES
YBL087C	RPL23A	1.5	Non-essential	YES
YDL075W	RPL31A	2.33	Non-essential	YES
YDR450W	RPS18A	1.5	Non-essential	YES
YBL027W	RPL19B	1.5	Non-essential	YES
YIL052C	RPL34B	1.83	Non-essential	YES
YDR448W	ADA2	1.5	Non-essential	YES
YDR524C	AGE1	1.83	Non-essential	YES
YHR093W	AHT1	1.5	Non-essential	YES
YBR108W	AIM3	1.83	Non-essential	YES
YDR063W	AIM7	1.67	Non-essential	YES
YOR067C	ALG8	1.5	Non-essential	YES
YBR151W	APD1	2	Non-essential	YES
YNL020C	ARK1	1.67	Non-essential	YES
YER101C	AST2	1.5	Non-essential	YES
YBR128C	ATG14	1.83	Non-essential	YES
YPL271W	ATP15	1.5	Non-essential	YES
YBL089W	AVT5	1.5	Non-essential	YES
YIL140W	AXL2	1.5	Non-essential	YES
YPL161C	BEM4	1.5	Non-essential	YES
YJR053W	BFA1	1.5	Non-essential	YES
YFR047C	BNA6	1.5	Non-essential	YES
YMR055C	BUB2	1.67	Non-essential	YES
YDR241W	BUD26	1.67	Non-essential	YES
YCL014W	BUD3	1.5	Non-essential	YES
YMR275C	BUL1	1.5	Non-essential	YES
YBR120C	CBP6	1.5	Non-essential	YES
YAL021C	CCR4	1.5	Non-essential	YES
YER061C	CEM1	1.5	Non-essential	YES
YBR274W	CHK1	1.67	Non-essential	YES
YMR138W	CIN4	1.5	Non-essential	YES
YGL215W	CLG1	1.5	Non-essential	YES
YHR051W	COX6	1.83	Non-essential	YES
YOR303W	CPA1	2.67	Non-essential	YES
YPL181W	CTI6	1.5	Non-essential	YES
YPR124W	CTR1	1.67	Non-essential	YES
YNL111C	CYB5	2.17	Non-essential	YES
YHR028C	DAP2	1.5	Non-essential	YES
YPL194W	DDC1	2.17	Non-essential	YES
YKL002W	DID4	1.67	Non-essential	YES
YPL265W	DIP5	1.5	Non-essential	YES
YIL010W	DOT5	1.5	Non-essential	YES
YJR082C	EAF6	1.67	Non-essential	YES
YER035W	EDC2	1.5	Non-essential	YES
YNL023C	FAP1	1.5	Non-essential	YES
YCR028C	FEN2	1.5	Non-essential	YES
YCR089W	FIG2	1.67	Non-essential	YES
YIL131C	FKH1	1.67	Non-essential	YES
YGL080W	MPC1	1.67	Non-essential	YES
YDL222C	FMP45	1.83	Non-essential	YES
YMR232W	FUS2	1.5	Non-essential	YES
YPL248C	GAL4	1.67	Non-essential	YES
YER027C	GAL83	1.5	Non-essential	YES
YJR031C	GEA1	1.5	Non-essential	YES
YEL017W	GTT3	1.5	Non-essential	YES
YDL238C	GUD1	1.83	Non-essential	YES
YGL084C	GUP1	1.5	Non-essential	YES
YDL223C	HBT1	1.67	Non-essential	YES
YNL021W	HDA1	1.67	Non-essential	YES
YBL008W	HIR1	1.5	Non-essential	YES
YNL004W	HRB1	2	Non-essential	YES
YBR133C	HSL7	1.5	Non-essential	YES
YBR272C	HSM3	1.5	Non-essential	YES
YFR053C	HXK1	1.67	Non-essential	YES
YGL253W	HXK2	2	Non-essential	YES
YBR157C	ICS2	2.17	Non-essential	YES
YPL250C	ICY2	1.5	Non-essential	YES
YBR159W	IFA38	1.67	Non-essential	YES
YMR044W	IOC4	1.5	Non-essential	YES
YJL037W	IRC18	1.67	Non-essential	YES
YOR044W	IRC23	1.5	Non-essential	YES
YGL133W	ITC1	2	Non-essential	YES
YDR492W	IZH1	1.67	Non-essential	YES
YJL162C	JJJ2	1.5	Non-essential	YES
YLL057C	JLP1	1.5	Non-essential	YES
YPR141C	KAR3	2.5	Non-essential	YES
YGR238C	KEL2	1.5	Non-essential	YES
YAR018C	KIN3	2	Non-essential	YES
YDL049C	KNH1	1.5	Non-essential	YES
YGR040W	KSS1	1.67	Non-essential	YES
YKL103C	APE1	1.67	Non-essential	YES
YOR171C	LCB4	1.5	Non-essential	YES
YGR244C	LSC2	1.67	Non-essential	YES
YDL182W	LYS20	1.67	Non-essential	YES
YBL091C	MAP2	2.67	Non-essential	YES
YOR298C-A	MBF1	1.5	Non-essential	YES
YDL056W	MBP1	1.5	Non-essential	YES
YJR010W	MET3	1.83	Non-essential	YES
YGR249W	MGA1	1.83	Non-essential	YES
YOR330C	MIP1	1.67	Non-essential	YES
YPL224C	MMT2	1.5	Non-essential	YES
YKL201C	MNN4	1.67	Non-essential	YES
YMR070W	MOT3	1.83	Non-essential	YES
YOL088C	MPD2	1.5	Non-essential	YES
YDR033W	MRH1	2.17	Non-essential	YES
YBL090W	MRP21	1.5	Non-essential	YES
YDR116C	MRPL1	1.5	Non-essential	YES
YKL009W	MRT4	2	Non-essential	YES
YNL053W	MSG5	1.5	Non-essential	YES
YOL090W	MSH2	1.5	Non-essential	YES
YDL154W	MSH5	1.67	Non-essential	YES
YGL051W	MST27	1.67	Non-essential	YES
YMR069W	NAT4	1.5	Non-essential	YES
YLR335W	NUP2	1.67	Non-essential	YES
YAR002W	NUP60	2	Non-essential	YES
YJL128C	PBS2	1.5	Non-essential	YES
YLR191W	PEX13	1.67	Non-essential	YES
YKL127W	PGM1	1.5	Non-essential	YES
YGR231C	PHB2	1.67	Non-essential	YES
YGR233C	PHO81	1.83	Non-essential	YES
YPL031C	PHO85	1.67	Non-essential	YES
YBR296C	PHO89	1.5	Non-essential	YES
YOR386W	PHR1	1.5	Non-essential	YES
YDR501W	PLM2	2	Non-essential	YES
YPL036W	PMA2	1.5	Non-essential	YES
YKL128C	PMU1	1.67	Non-essential	YES
YOR161C	PNS1	1.5	Non-essential	YES
YHR026W	VMA16	1.83	Non-essential	YES
YNL169C	PSD1	2	Non-essential	YES
YOL045W	PSK2	1.5	Non-essential	YES
YDR055W	PST1	1.5	Non-essential	YES
YHR189W	PTH1	1.67	Non-essential	YES
YNL016W	PUB1	1.67	Non-essential	YES
YGL014W	PUF4	1.5	Non-essential	YES
YER185W	PUG1	1.83	Non-essential	YES
YJL166W	QCR8	2	Non-essential	YES
YGL158W	RCK1	1.5	Non-essential	YES
YBR267W	REI1	1.83	Non-essential	YES
YOR279C	RFM1	1.5	Non-essential	YES
YDR379W	RGA2	2	Non-essential	YES
YFR048W	RMD8	1.67	Non-essential	YES
YDR465C	RMT2	1.67	Non-essential	YES
YJL189W	RPL39	2	Non-essential	YES
YNL067W	RPL9B	1.67	Non-essential	YES
YDL216C	RRI1	1.5	Non-essential	YES
YMR266W	RSN1	2	Non-essential	YES
YGL083W	SCY1	1.5	Non-essential	YES
YGL224C	SDT1	1.5	Non-essential	YES
YDR077W	SED1	2	Non-essential	YES
YIL099W	SGA1	2.33	Non-essential	YES
YBR263W	SHM1	1.5	Non-essential	YES
YGL213C	SKI8	1.5	Non-essential	YES
YBR266C	SLM6	1.5	Non-essential	YES
YGL131C	SNT2	1.67	Non-essential	YES
YHR163W	SOL3	1.5	Non-essential	YES
YMR066W	SOV1	1.67	Non-essential	YES
YML055W	SPC2	1.5	Non-essential	YES
YNL202W	SPS19	1.67	Non-essential	YES
YDR522C	SPS2	1.5	Non-essential	YES
YGR063C	SPT4	1.83	Non-essential	YES
YAL005C	SSA1	2	Non-essential	YES
YBL075C	SSA3	1.83	Non-essential	YES
YBR169C	SSE2	2.33	Non-essential	YES
YDR312W	SSF2	1.5	Non-essential	YES
YDR443C	SSN2	1.5	Non-essential	YES
YHR184W	SSP1	2	Non-essential	YES
YGL184C	STR3	2	Non-essential	YES
YPR151C	SUE1	1.5	Non-essential	YES
YCR030C	SYP1	2	Non-essential	YES
YPR140W	TAZ1	1.83	Non-essential	YES
YGR192C	TDH3	1.5	Non-essential	YES
YER113C	TMN3	1.5	Non-essential	YES
YHR111W	UBA4	1.5	Non-essential	YES
YBL067C	UBP13	1.83	Non-essential	YES
YDL190C	UFD2	1.5	Non-essential	YES
YML088W	UFO1	1.5	Non-essential	YES
YGR019W	UGA1	1.67	Non-essential	YES
YPL186C	UIP4	1.67	Non-essential	YES
YBL095W		2.17	Non-essential	YES
YDL121C		1.5	Non-essential	YES
YDL156W	CMR1	1.5	Non-essential	YES
YDR042C		1.5	Non-essential	YES
YDR520C	URC2	2	Non-essential	YES
YER128W	VFA1	2	Non-essential	YES
YFR045W		2.17	Non-essential	YES
YGR106C	VOA1	1.5	Non-essential	YES
YGR110W	CLD1	2	Non-essential	YES
YHL012W		1.67	Non-essential	YES
YHR033W		1.67	Non-essential	YES
YIL102C		1.83	Non-essential	YES
YJL028W		1.5	Non-essential	YES
YJR011C		1.83	Non-essential	YES
YJR054W	KCH1	1.5	Non-essential	YES
YJR098C		1.5	Non-essential	YES
YKL069W		2.17	Non-essential	YES
YKR078W		1.5	Non-essential	YES
YLR278C		1.83	Non-essential	YES
YMR074C		1.67	Non-essential	YES
YMR118C	SHH3	1.83	Non-essential	YES
YMR317W		2	Non-essential	YES
YNL022C	RCM1	1.67	Non-essential	YES
YNL144C		1.5	Non-essential	YES
YNR047W	FPK1	1.83	Non-essential	YES
YOR114W		1.67	Non-essential	YES
YPL225W		1.5	Non-essential	YES
YOR223W	DSC3	1.83	Non-essential	YES
YFL012W		1.67	Non-essential	YES
YPR098C		1.67	Non-essential	YES
YOR097C		1.5	Non-essential	YES
YOR054C	VHS3	1.5	Non-essential	YES
YPL253C	VIK1	1.5	Non-essential	YES
YOR089C	VPS21	1.83	Non-essential	YES
YHR012W	VPS29	1.67	Non-essential	YES
YJR044C	VPS55	2	Non-essential	YES
YPL201C	YIG1	1.5	Non-essential	YES
YML038C	YMD8	1.5	Non-essential	YES
YKR014C	YPT52	1.5	Non-essential	YES
YKL214C	YRA2	1.5	Non-essential	YES
YIR026C	YVH1	1.5	Non-essential	YES
YOL109W	ZEO1	2.17	Non-essential	YES
YPL187W	MF(ALPHA)1	2.17	Non-essential	YES

## Sheet: Zhu2014
Supplementary Table 4c: dcCIN identified in current study
dcCIN Gene from qCTF screen of non-essential genes	dcCIN Gene from qCTF screen of non-essential genes (standard name)	CIN Rate Fold Change	qCTF verified dcCIN Gene from Strome2008 & Choy2013	qCTF verified dcCIN Gene from Strome2008 & Choy2013 (standard name)	CIN Rate Fold Change
YML103C	NUP188	5.00279	YBL087C	RPL23A	3.87975
YGL020C	GET1	4.48534	YIL052C	RPL34B	3.69102
YOR269W	PAC1	3.63305	YDR318W	MCM21	2.41071
YLR079W	SIC1	3.42083	YPR124W	CTR1	2.32342
YJL180C	ATP12	2.92182	YPR141C	KAR3	2.27719
YNL162W	RPL42A	2.73794	YBR272C	HSM3	2.21202
YAL040C	CLN3	2.59315	YDL056W	MBP1	2.18751
YJR145C	RPS4A	2.53577	YLR335W	NUP2	2.17343
YBL072C	RPS8A	2.53279	YGR244C	LSC2	2.13887
YOR297C	TIM18	2.50943	YFR053C	HXK1	2.13702
YPL017C	IRC15	2.48181	YFR047C	BNA6	2.12819
YGL175C	SAE2	2.45389	YBL090W	MRP21	2.09566
YDL056W	MBP1	2.39306	YGL224C	SDT1	2.04161
YJL204C	RCY1	2.37367	YML038C	YMD8	2.03773
YER083C	GET2	2.36127	YPL224C	MMT2	1.9946
YBL087C	RPL23A	2.34781	YER185W	PUG1	1.97953
YIL052C	RPL34B	2.33926	YOR171C	LCB4	1.97412
YBR163W	EXO5	2.15976	YGL213C	SKI8	1.96767
YIL040W	APQ12	2.14435	YCR089W	FIG2	1.96193
YGL086W	MAD1	2.1438	YJL166W	QCR8	1.93894
YDR169C-A		2.08681	YJL037W	IRC18	1.93072
YPL008W	CHL1	2.06891	YER128W	VFA1	1.90324
YDR417C		2.05362	YKL073W	LHS1	1.89686
YCR033W	SNT1	2.03107	YNL144C		1.89509
YIL094C	LYS12	2.01531	YJR098C		1.89366
YLR123C		1.99542	YCL014W	BUD3	1.88878
YLR122C		1.9887	YER113C	TMN3	1.88175
YML083C		1.98862	YBL091C	MAP2	1.88105
YCL064C	CHA1	1.98751	YFL012W		1.87531
YHL031C	GOS1	1.98751	YLL016W	SDC25	1.87076
YMR207C	HFA1	1.96715	YHR189W	PTH1	1.85733
YNL179C		1.95603	YKL201C	MNN4	1.84594
YMR247C	RKR1	1.95136	YMR069W	NAT4	1.83916
YCL032W	STE50	1.95006	YGL131C	SNT2	1.82837
YGR182C		1.95006	YKL149C	DBR1	1.82276
YMR246W	FAA4	1.93097	YGR192C	TDH3	1.82228
YDR318W	MCM21	1.92038	YIL099W	SGA1	1.82155
YMR231W	PEP5	1.90759	YLR006C	SSK1	1.81788
YMR023C	MSS1	1.89473	YLR278C		1.81213
YBR267W	REI1	1.87136	YJL189W	RPL39	1.80786
YMR234W	RNH1	1.87064	YBR267W	REI1	1.80679
YAL053W	FLC2	1.86071	YPR140W	TAZ1	1.80525
YMR221C		1.8605	YIR026C	YVH1	1.79901
YMR237W	BCH1	1.84993	YGL253W	HXK2	1.79766
YGR015C		1.84193	YJL187C	SWE1	1.79735
YLL038C	ENT4	1.83825	YHR051W	COX6	1.79541
YGL235W		1.8265	YGL014W	PUF4	1.79078
YGR092W	DBF2	1.81805	YPL031C	PHO85	1.78867
YDL082W	RPL13A	1.81293	YDR066C	RTR2	1.78718
YML058W	SML1	1.77156	YOR279C	RFM1	1.78554
YNL096C	RPS7B	1.75252	YMR066W	SOV1	1.78154
YDR225W	HTA1	1.75014	YGR249W	MGA1	1.77829
YPL080C		1.74597	YDR462W	MRPL28	1.777
YLR285C-A		1.73264	YDL101C	DUN1	1.76817
YPL025C		1.73198	YBL008W	HIR1	1.76677
YMR241W	YHM2	1.72567	YLR043C	TRX1	1.7598
YGL194C	HOS2	1.7133	YGL184C	STR3	1.75836
YMR228W	MTF1	1.7002	YJL106W	IME2	1.75557
YLR381W	CTF3	1.69743	YGR238C	KEL2	1.74797
YGL195W	GCN1	1.68176	YHR163W	SOL3	1.73981
YPR119W	CLB2	1.67902	YBR108W	AIM3	1.73772
YMR222C	FSH2	1.6599	YML128C	MSC1	1.73422
YKL194C	MST1	1.65839	YGR106C	VOA1	1.72961
YGR004W	PEX31	1.63218	YIL010W	DOT5	1.72638
YLR348C	DIC1	1.61867	YDL216C	RRI1	1.71853
YGL071W	AFT1	1.60154	YBR157C	ICS2	1.71111
YGL254W	FZF1	1.59386	YDL222C	FMP45	1.70228
YGR003W	CUL3	1.5886	YOR223W	DSC3	1.69859
YDR239C		1.58462	YBL089W	AVT5	1.69401
YPR147C		1.56722	YKR078W		1.68128
YGR129W	SYF2	1.56256	YJR010W	MET3	1.67974
YPL049C	DIG1	1.55493	YMR138W	CIN4	1.67365
YDR092W	UBC13	1.54052	YMR070W	MOT3	1.67021
YLR345W		1.53768	YAL066W		1.66372
YBR205W	KTR3	1.53629	YHR093W	AHT1	1.65521
YGL251C	HFM1	1.53582	YCR030C	SYP1	1.65334
YGR170W	PSD2	1.53522	YPR098C		1.64601
YKL006W	RPL14A	1.53522	YMR055C	BUB2	1.6459
YKR087C	OMA1	1.52984	YBR274W	CHK1	1.64357
YDR443C	SSN2	1.50387	YDL121C		1.64187
			YHR026W	VMA16	1.63985
			YOL088C	MPD2	1.63936
			YIL072W	HOP1	1.63534
			YDL154W	MSH5	1.62658
			YAR002W	NUP60	1.625
			YMR044W	IOC4	1.61574
			YNL022C	RCM1	1.61018
			YJL028W		1.60805
			YOL109W	ZEO1	1.6051
			YPL265W	DIP5	1.60439
			YBR159W	IFA38	1.6003
			YOR161C	PNS1	1.59926
			YNL067W	RPL9B	1.5786
			YEL042W	GDA1	1.57557
			YGR040W	KSS1	1.5686
			YFR045W		1.56725
			YBR120C	CBP6	1.56659
			YLR451W	LEU3	1.56285
			YDR450W	RPS18A	1.56156
			YBR151W	APD1	1.55948
			YJL162C	JJJ2	1.55043
			YJR054W	KCH1	1.54633
			YDR522C	SPS2	1.54358
			YDR465C	RMT2	1.53371
			YMR317W		1.53209
			YDL223C	HBT1	1.52712
			YOR303W	CPA1	1.52405
			YOR054C	VHS3	1.51681
			YGR019W	UGA1	1.51661
			YBR128C	ATG14	1.50502
			YBL056W	PTC3	1.50228

## Sheet: All dcCIN
Supplementary Table 4d: all dcCIN genes
dcCIN Gene	dcCIN Gene (standard name)	CIN Rate Fold Change	Note: for the 5 overlapping hits, average of 2 experiments were calculated
YML103C	NUP188	5.00279
YGL020C	GET1	4.48534
YOR269W	PAC1	3.63305
YLR079W	SIC1	3.42083
YBL087C	RPL23A	3.11378
YIL052C	RPL34B	3.01514
YJL180C	ATP12	2.92182
YNL162W	RPL42A	2.73794
YAL040C	CLN3	2.59315
YJR145C	RPS4A	2.53577
YBL072C	RPS8A	2.53279
YOR297C	TIM18	2.50943
YPL017C	IRC15	2.48181
YGL175C	SAE2	2.45389
YJL204C	RCY1	2.37367
YER083C	GET2	2.36127
YPR124W	CTR1	2.32342
YDL056W	MBP1	2.29029
YPR141C	KAR3	2.27719
YBR272C	HSM3	2.21202
YLR335W	NUP2	2.17343
YDR318W	MCM21	2.16555
YBR163W	EXO5	2.15976
YIL040W	APQ12	2.14435
YGL086W	MAD1	2.1438
YGR244C	LSC2	2.13887
YFR053C	HXK1	2.13702
YFR047C	BNA6	2.12819
YBL090W	MRP21	2.09566
YDR169C-A		2.08681
YPL008W	CHL1	2.06891
YDR417C		2.05362
YGL224C	SDT1	2.04161
YML038C	YMD8	2.03773
YCR033W	SNT1	2.03107
YIL094C	LYS12	2.01531
YLR123C		1.99542
YPL224C	MMT2	1.9946
YLR122C		1.9887
YML083C		1.98862
YCL064C	CHA1	1.98751
YHL031C	GOS1	1.98751
YER185W	PUG1	1.97953
YOR171C	LCB4	1.97412
YGL213C	SKI8	1.96767
YMR207C	HFA1	1.96715
YCR089W	FIG2	1.96193
YNL179C		1.95603
YMR247C	RKR1	1.95136
YCL032W	STE50	1.95006
YGR182C		1.95006
YJL166W	QCR8	1.93894
YMR246W	FAA4	1.93097
YJL037W	IRC18	1.93072
YMR231W	PEP5	1.90759
YER128W	VFA1	1.90324
YKL073W	LHS1	1.89686
YNL144C		1.89509
YMR023C	MSS1	1.89473
YJR098C		1.89366
YCL014W	BUD3	1.88878
YER113C	TMN3	1.88175
YBL091C	MAP2	1.88105
YFL012W		1.87531
YLL016W	SDC25	1.87076
YMR234W	RNH1	1.87064
YAL053W	FLC2	1.86071
YMR221C		1.8605
YHR189W	PTH1	1.85733
YMR237W	BCH1	1.84993
YKL201C	MNN4	1.84594
YGR015C		1.84193
YMR069W	NAT4	1.83916
YBR267W	REI1	1.83907
YLL038C	ENT4	1.83825
YGL131C	SNT2	1.82837
YGL235W		1.8265
YKL149C	DBR1	1.82276
YGR192C	TDH3	1.82228
YIL099W	SGA1	1.82155
YGR092W	DBF2	1.81805
YLR006C	SSK1	1.81788
YDL082W	RPL13A	1.81293
YLR278C		1.81213
YJL189W	RPL39	1.80786
YPR140W	TAZ1	1.80525
YIR026C	YVH1	1.79901
YGL253W	HXK2	1.79766
YJL187C	SWE1	1.79735
YHR051W	COX6	1.79541
YGL014W	PUF4	1.79078
YPL031C	PHO85	1.78867
YDR066C	RTR2	1.78718
YOR279C	RFM1	1.78554
YMR066W	SOV1	1.78154
YGR249W	MGA1	1.77829
YDR462W	MRPL28	1.777
YML058W	SML1	1.77156
YDL101C	DUN1	1.76817
YBL008W	HIR1	1.76677
YLR043C	TRX1	1.7598
YGL184C	STR3	1.75836
YJL106W	IME2	1.75557
YNL096C	RPS7B	1.75252
YDR225W	HTA1	1.75014
YGR238C	KEL2	1.74797
YPL080C		1.74597
YHR163W	SOL3	1.73981
YBR108W	AIM3	1.73772
YML128C	MSC1	1.73422
YLR285C-A		1.73264
YPL025C		1.73198
YGR106C	VOA1	1.72961
YIL010W	DOT5	1.72638
YMR241W	YHM2	1.72567
YDL216C	RRI1	1.71853
YGL194C	HOS2	1.7133
YBR157C	ICS2	1.71111
YDL222C	FMP45	1.70228
YMR228W	MTF1	1.7002
YOR223W	DSC3	1.69859
YLR381W	CTF3	1.69743
YBL089W	AVT5	1.69401
YGL195W	GCN1	1.68176
YKR078W		1.68128
YJR010W	MET3	1.67974
YPR119W	CLB2	1.67902
YMR138W	CIN4	1.67365
YMR070W	MOT3	1.67021
YAL066W		1.66372
YMR222C	FSH2	1.6599
YKL194C	MST1	1.65839
YHR093W	AHT1	1.65521
YCR030C	SYP1	1.65334
YPR098C		1.64601
YMR055C	BUB2	1.6459
YBR274W	CHK1	1.64357
YDL121C		1.64187
YHR026W	VMA16	1.63985
YOL088C	MPD2	1.63936
YIL072W	HOP1	1.63534
YGR004W	PEX31	1.63218
YDL154W	MSH5	1.62658
YAR002W	NUP60	1.625
YLR348C	DIC1	1.61867
YMR044W	IOC4	1.61574
YNL022C	RCM1	1.61018
YJL028W		1.60805
YOL109W	ZEO1	1.6051
YPL265W	DIP5	1.60439
YGL071W	AFT1	1.60154
YBR159W	IFA38	1.6003
YOR161C	PNS1	1.59926
YGL254W	FZF1	1.59386
YGR003W	CUL3	1.5886
YDR239C		1.58462
YNL067W	RPL9B	1.5786
YEL042W	GDA1	1.57557
YGR040W	KSS1	1.5686
YFR045W		1.56725
YPR147C		1.56722
YBR120C	CBP6	1.56659
YLR451W	LEU3	1.56285
YGR129W	SYF2	1.56256
YDR450W	RPS18A	1.56156
YBR151W	APD1	1.55948
YPL049C	DIG1	1.55493
YJL162C	JJJ2	1.55043
YJR054W	KCH1	1.54633
YDR522C	SPS2	1.54358
YDR092W	UBC13	1.54052
YLR345W		1.53768
YBR205W	KTR3	1.53629
YGL251C	HFM1	1.53582
YGR170W	PSD2	1.53522
YKL006W	RPL14A	1.53522
YDR465C	RMT2	1.53371
YMR317W		1.53209
YKR087C	OMA1	1.52984
YDL223C	HBT1	1.52712
YOR303W	CPA1	1.52405
YOR054C	VHS3	1.51681
YGR019W	UGA1	1.51661
YBR128C	ATG14	1.50502
YDR443C	SSN2	1.50387
YBL056W	PTC3	1.50228
